# Supplementary material for: Mathematical Modeling of Targeted Drug Delivery Using Magnetic Nanoparticles during Intraperitoneal Chemotherapy
Source: Pharmaceutics. 2022 Jan 29;14(2):324. doi: 10.3390/pharmaceutics14020324 (PMC8875578; doi:10.3390/pharmaceutics14020324)
Supplement: Supplementary file 1 [file pharmaceutics-14-00324-s001.zip]

Archive with 1 entries (1 files):
- pharmaceutics-1506408-supplementary.pdf
